# Supplementary material for: Stratification of follicular thyroid tumours using data‐independent acquisition proteomics and a comprehensive thyroid tissue spectral library
Source: Mol Oncol. 2022 Mar 12;16(8):1611–24. doi: 10.1002/1878-0261.13198 (PMC9019893; doi:10.1002/1878-0261.13198)
Supplement: Supplementary file 4 — Table S1. Patient information. [file MOL2-16-1611-s001.xlsx]

## Sheet: Sheet1
Section	Hospitals	Group	Sample ID	Max nodule size (cm)*	Age	Gender	Histopathology	MS data acquisition methods
Validation study	the Second Hospital of Dalian Medical University	T	108	0.9	27	Female	Papillary thyroid carcinoma	DIA/PulseDIA/FractionDIA/FractionPulseDIA
Validation study	the Second Hospital of Dalian Medical University	N	109	/	27	Female	Normal thyroid (pericancer tissue)	DIA/PulseDIA/FractionDIA/FractionPulseDIA
Validation study	the Second Hospital of Dalian Medical University	T	114	1.3	53	Female	Papillary thyroid carcinoma	DIA/PulseDIA/FractionDIA/FractionPulseDIA
Validation study	the Second Hospital of Dalian Medical University	N	115	/	53	Female	Normal thyroid (pericancer tissue)	DIA/PulseDIA/FractionDIA/FractionPulseDIA
Validation study	the Second Hospital of Dalian Medical University	T	124	1.2	60	Female	Papillary thyroid carcinoma	DIA/PulseDIA/FractionDIA/FractionPulseDIA
Validation study	the Second Hospital of Dalian Medical University	N	125	/	60	Female	Normal thyroid (pericancer tissue)	DIA/PulseDIA/FractionDIA/FractionPulseDIA
Application study	the Second Hospital of Dalian Medical University	FTC	229652	2.5	27	Male	Follicular thyroid carcinoma	DIA
Application study	the Second Hospital of Dalian Medical University	FTC	549883	1.1	57	Female	Follicular thyroid carcinoma	DIA
Application study	the Second Hospital of Dalian Medical University	FTC	376842	2.9	48	Male	Follicular thyroid carcinoma	DIA
Application study	the Second Hospital of Dalian Medical University	FTC	369756	2.4	45	Male	Follicular thyroid carcinoma	DIA
Application study	the Second Hospital of Dalian Medical University	FA	396713	3.7	52	Female	Follicular thyroid adenoma	DIA
Application study	the Second Hospital of Dalian Medical University	FA	418337	3.3	37	Male	Follicular thyroid adenoma	DIA
Application study	the Second Hospital of Dalian Medical University	FA	505830	2	58	Female	Follicular thyroid adenoma	DIA
Application study	the Second Hospital of Dalian Medical University	FA	547116	4.9	25	Male	Follicular thyroid adenoma	DIA
Application study	the Second Hospital of Dalian Medical University	FA	416562	4.5	53	Female	Follicular thyroid adenoma	DIA
Application study	the Second Hospital of Dalian Medical University	FA	553107	3.6	53	Female	Follicular thyroid adenoma	DIA
Application study	the Second Hospital of Dalian Medical University	FA	495323	2.7	18	Female	Follicular thyroid adenoma	DIA
Application study	the Second Hospital of Dalian Medical University	FTC	406806	7.4	40	Male	Follicular thyroid carcinoma	DIA
Application study	the Second Hospital of Dalian Medical University	FA	338885	5.5	60	Female	Follicular thyroid adenoma	DIA
Application study	the Second Hospital of Dalian Medical University	FTC	554878	2.2	35	Female	Follicular thyroid carcinoma	DIA
Application study	the Second Hospital of Dalian Medical University	FA	247527	5.8	65	Male	Follicular thyroid adenoma	DIA
Application study	the Second Hospital of Dalian Medical University	FTC	430600	1.5	39	Female	Follicular thyroid carcinoma	DIA
Application study	the Second Hospital of Dalian Medical University	FA	347588	4.2	32	Male	Follicular thyroid adenoma	DIA
Application study	the Second Hospital of Dalian Medical University	FA	251130	2.9	61	Male	Follicular thyroid adenoma	DIA
Application study	the Second Hospital of Dalian Medical University	FTC	415483	3.2	66	Female	Follicular thyroid carcinoma	DIA
Application study	the Second Hospital of Dalian Medical University	FTC	525816	3.1	55	Female	Follicular thyroid carcinoma	DIA
Application study	the Second Hospital of Dalian Medical University	FA	502588	4.9	67	Female	Follicular thyroid adenoma	DIA
Application study	the Second Hospital of Dalian Medical University	FTC	380587	1.9	58	Female	Follicular thyroid carcinoma	DIA
Application study	the Second Hospital of Dalian Medical University	FA	394101	2.3	29	Male	Follicular thyroid adenoma	DIA
Application study	the Second Hospital of Dalian Medical University	FA	249169	2.5	50	Female	Follicular thyroid adenoma	DIA
Application study	the Second Hospital of Dalian Medical University	FTC	420396	4.3	40	Female	Follicular thyroid carcinoma	DIA
Application study	the Second Hospital of Dalian Medical University	FA	427340	4.8	42	Female	Follicular thyroid adenoma	DIA
Application study	the Second Hospital of Dalian Medical University	FTC	504998	1.1	61	Female	Follicular thyroid carcinoma	DIA
Application study	the Second Hospital of Dalian Medical University	FA	490243	5.3	62	Male	Follicular thyroid adenoma	DIA
Application study	the Second Hospital of Dalian Medical University	FTC	303428	2	62	Male	Follicular thyroid carcinoma	DIA
Application study	the Second Hospital of Dalian Medical University	FA	313777	0.5	61	Female	Follicular thyroid adenoma	DIA
Application study	the Second Hospital of Dalian Medical University	FTC	492722	4	41	Female	Follicular thyroid carcinoma	DIA
Application study	the Second Hospital of Dalian Medical University	FTC	417954	4.1	39	Female	Follicular thyroid carcinoma	DIA
Application study	the Second Hospital of Dalian Medical University	FTC	380474	2.1	24	Female	Follicular thyroid carcinoma	DIA
Application study	the Second Hospital of Dalian Medical University	FTC	248379	8	52	Male	Follicular thyroid carcinoma	DIA
Application study	the Second Hospital of Dalian Medical University	FTC	561412	1.2	63	Female	Follicular thyroid carcinoma	DIA
Application study	the Second Hospital of Dalian Medical University	FTC	366017	4.5	24	Male	Follicular thyroid carcinoma	DIA
Application study	the Second Hospital of Dalian Medical University	FA	421978	3	33	Female	Follicular thyroid adenoma	DIA
Application study	the Second Hospital of Dalian Medical University	FA	422633	5	33	Female	Follicular thyroid adenoma	DIA
Application study	the Second Hospital of Dalian Medical University	FTC	391990	4	34	Female	Follicular thyroid carcinoma	DIA
Application study	the Second Hospital of Dalian Medical University	FTC	362432	7.4	82	Female	Follicular thyroid carcinoma	DIA
Application study	the Second Hospital of Dalian Medical University	FA	325758	-	57	Male	Follicular thyroid adenoma	DIA
Application study	the Second Hospital of Dalian Medical University	FTC	454186	7.1	82	Female	Follicular thyroid carcinoma	DIA
Application study	the Second Hospital of Dalian Medical University	FA	395160	6.2	69	Female	Follicular thyroid adenoma	DIA
Application study	the Second Hospital of Dalian Medical University	FA	532420	4.3	56	Female	Follicular thyroid adenoma	DIA
Application study	the Second Hospital of Dalian Medical University	FA	388613	2.3	32	Female	Follicular thyroid adenoma	DIA
Application study	the Second Hospital of Dalian Medical University	FA	539870	3.4	33	Female	Follicular thyroid adenoma	DIA
Application study	the First Affiliated Hospital of Zhejiang University	FA	A1	4	64	Female	Follicular thyroid adenoma	PRM
Application study	the First Affiliated Hospital of Zhejiang University	FA	A2	2.5	42	Male	Follicular thyroid adenoma	PRM
Application study	the First Affiliated Hospital of Zhejiang University	FA	A3	2.4	30	Female	Follicular thyroid adenoma	PRM
Application study	the First Affiliated Hospital of Zhejiang University	FA	A4	3	26	Female	Follicular thyroid adenoma	PRM
Application study	the First Affiliated Hospital of Zhejiang University	FA	A5	3	40	Male	Follicular thyroid adenoma	PRM
Application study	the First Affiliated Hospital of Zhejiang University	FA	A6	5	38	Female	Follicular thyroid adenoma	PRM
Application study	the First Affiliated Hospital of Zhejiang University	FA	A7	3.5	39	Male	Follicular thyroid adenoma	PRM
Application study	the First Affiliated Hospital of Zhejiang University	FA	A8	3	54	Female	Follicular thyroid adenoma	PRM
Application study	the First Affiliated Hospital of Zhejiang University	FA	A9	3	52	Female	Follicular thyroid adenoma	PRM
Application study	the First Affiliated Hospital of Zhejiang University	FA	A10	4.5	54	Male	Follicular thyroid adenoma	PRM
Application study	the First Affiliated Hospital of Zhejiang University	FA	A11	4.5	55	Male	Follicular thyroid adenoma	PRM
Application study	the First Affiliated Hospital of Zhejiang University	FA	A12	2.6	44	Female	Follicular thyroid adenoma	PRM
Application study	the First Affiliated Hospital of Zhejiang University	FA	A14	2.2	46	Female	Follicular thyroid adenoma	PRM
Application study	the First Affiliated Hospital of Zhejiang University	FA	A15	2.5	36	Male	Follicular thyroid adenoma	PRM
Application study	the First Affiliated Hospital of Zhejiang University	FA	A16	1.8	59	Female	Follicular thyroid adenoma	PRM
Application study	the First Affiliated Hospital of Zhejiang University	FA	A17	3.6	61	Male	Follicular thyroid adenoma	PRM
Application study	the First Affiliated Hospital of Zhejiang University	FA	A18	4.5	31	Female	Follicular thyroid adenoma	PRM
Application study	the First Affiliated Hospital of Zhejiang University	FA	A20	3.2	56	Female	Follicular thyroid adenoma	PRM
Application study	the First Affiliated Hospital of Zhejiang University	FTC	C2	3.6	18	Female	Follicular thyroid carcinoma	PRM
Application study	the First Affiliated Hospital of Zhejiang University	FTC	C3	1.8	29	Male	Follicular thyroid carcinoma	PRM
Application study	the First Affiliated Hospital of Zhejiang University	FTC	C4	2.5	54	Female	Follicular thyroid carcinoma	PRM
Application study	the First Affiliated Hospital of Zhejiang University	FTC	C5	2.5	56	Female	Follicular thyroid carcinoma	PRM
Application study	the First Affiliated Hospital of Zhejiang University	FTC	C6	3.2	53	Male	Follicular thyroid carcinoma	PRM
Application study	the First Affiliated Hospital of Zhejiang University	FTC	C7	3.5	42	Female	Follicular thyroid carcinoma	PRM
Application study	the First Affiliated Hospital of Zhejiang University	FTC	C8	3.5	42	Female	Follicular thyroid carcinoma	PRM
Application study	the First Affiliated Hospital of Zhejiang University	FTC	C9	2.5	43	Female	Follicular thyroid carcinoma	PRM
Application study	the First Affiliated Hospital of Zhejiang University	FTC	C10	3.5	30	Female	Follicular thyroid carcinoma	PRM
Application study	the First Affiliated Hospital of Zhejiang University	FTC	C11	0.5	27	Female	Follicular thyroid carcinoma	PRM
Application study	the First Affiliated Hospital of Zhejiang University	FTC	C12	4.2	38	Male	Follicular thyroid carcinoma	PRM
Application study	the First Affiliated Hospital of Zhejiang University	FTC	C13	1.1	28	Male	Follicular thyroid carcinoma	PRM
Application study	the First Affiliated Hospital of Zhejiang University	FTC	C14	4.5	54	Female	Follicular thyroid carcinoma	PRM
Application study	the First Affiliated Hospital of Zhejiang University	FTC	C15	5	64	Female	Follicular thyroid carcinoma	PRM
Application study	the First Affiliated Hospital of Zhejiang University	FTC	C16	2.5	52	Male	Follicular thyroid carcinoma	PRM
Application study	the First Affiliated Hospital of Zhejiang University	FTC	C17	4.3	39	Female	Follicular thyroid carcinoma	PRM
Application study	the First Affiliated Hospital of Zhejiang University	FTC	C18	6	22	Female	Follicular thyroid carcinoma	PRM
Application study	the First Affiliated Hospital of Zhejiang University	FTC	C19	4.5	45	Female	Follicular thyroid carcinoma	PRM
Application study	the First Affiliated Hospital of Zhejiang University	FTC	C20	3	64	Female	Follicular thyroid carcinoma	PRM
Notes:
"/" indicated normal thyroid withour any nodules.
"-" indicated the nodule size information were not recorded.
Abbreviations: N, normal; T, tumor; FA, follicular thyroid adenoma; FTC, follicular thyroid carcinoma;
