# Supplementary material for: Stratification of follicular thyroid tumours using data‐independent acquisition proteomics and a comprehensive thyroid tissue spectral library
Source: Mol Oncol. 2022 Mar 12;16(8):1611–24. doi: 10.1002/1878-0261.13198 (PMC9019893; doi:10.1002/1878-0261.13198)
Supplement: Supplementary file 5 — Table S2. Data‐dependent acquisition information. [file MOL2-16-1611-s005.xlsx]

## Sheet: Sheet1
Raw file name	Hospitals	Count of samples	Protein fractionation	Fraction number	Proteolytic lysis	Proteolytic digestion	Trypsin (enzyme-to-substrate ratio)	LysC (enzyme-to-substrate ratio)	iRT (substrate-to-iRT ratio)	Retention time
F20190910xiaoq_FTC_60minDDA_High_pH_F1.raw	the Second Hospital of Dalian Medical University	21A, 20C	High-pH reversed-phase HPLC	20	PCT	PCT	1:50	1:40	9:1	60 min
F20190910xiaoq_FTC_60minDDA_High_pH_F2.raw	the Second Hospital of Dalian Medical University	21A, 20C	High-pH reversed-phase HPLC	20	PCT	PCT	1:50	1:40	9:1	60 min
F20190910xiaoq_FTC_60minDDA_High_pH_F3.raw	the Second Hospital of Dalian Medical University	21A, 20C	High-pH reversed-phase HPLC	20	PCT	PCT	1:50	1:40	9:1	60 min
F20190910xiaoq_FTC_60minDDA_High_pH_F4.raw	the Second Hospital of Dalian Medical University	21A, 20C	High-pH reversed-phase HPLC	20	PCT	PCT	1:50	1:40	9:1	60 min
F20190910xiaoq_FTC_60minDDA_High_pH_F5.raw	the Second Hospital of Dalian Medical University	21A, 20C	High-pH reversed-phase HPLC	20	PCT	PCT	1:50	1:40	9:1	60 min
F20190910xiaoq_FTC_60minDDA_High_pH_F6.raw	the Second Hospital of Dalian Medical University	21A, 20C	High-pH reversed-phase HPLC	20	PCT	PCT	1:50	1:40	9:1	60 min
F20190910xiaoq_FTC_60minDDA_High_pH_F7.raw	the Second Hospital of Dalian Medical University	21A, 20C	High-pH reversed-phase HPLC	20	PCT	PCT	1:50	1:40	9:1	60 min
F20190910xiaoq_FTC_60minDDA_High_pH_F8.raw	the Second Hospital of Dalian Medical University	21A, 20C	High-pH reversed-phase HPLC	20	PCT	PCT	1:50	1:40	9:1	60 min
F20190910xiaoq_FTC_60minDDA_High_pH_F9.raw	the Second Hospital of Dalian Medical University	21A, 20C	High-pH reversed-phase HPLC	20	PCT	PCT	1:50	1:40	9:1	60 min
F20190910xiaoq_FTC_60minDDA_High_pH_F10.raw	the Second Hospital of Dalian Medical University	21A, 20C	High-pH reversed-phase HPLC	20	PCT	PCT	1:50	1:40	9:1	60 min
F20190910xiaoq_FTC_60minDDA_High_pH_F11.raw	the Second Hospital of Dalian Medical University	21A, 20C	High-pH reversed-phase HPLC	20	PCT	PCT	1:50	1:40	9:1	60 min
F20190910xiaoq_FTC_60minDDA_High_pH_F12.raw	the Second Hospital of Dalian Medical University	21A, 20C	High-pH reversed-phase HPLC	20	PCT	PCT	1:50	1:40	9:1	60 min
F20190910xiaoq_FTC_60minDDA_High_pH_F13.raw	the Second Hospital of Dalian Medical University	21A, 20C	High-pH reversed-phase HPLC	20	PCT	PCT	1:50	1:40	9:1	60 min
F20190910xiaoq_FTC_60minDDA_High_pH_F14.raw	the Second Hospital of Dalian Medical University	21A, 20C	High-pH reversed-phase HPLC	20	PCT	PCT	1:50	1:40	9:1	60 min
F20190910xiaoq_FTC_60minDDA_High_pH_F15.raw	the Second Hospital of Dalian Medical University	21A, 20C	High-pH reversed-phase HPLC	20	PCT	PCT	1:50	1:40	9:1	60 min
F20190910xiaoq_FTC_60minDDA_High_pH_F16.raw	the Second Hospital of Dalian Medical University	21A, 20C	High-pH reversed-phase HPLC	20	PCT	PCT	1:50	1:40	9:1	60 min
F20190910xiaoq_FTC_60minDDA_High_pH_F17.raw	the Second Hospital of Dalian Medical University	21A, 20C	High-pH reversed-phase HPLC	20	PCT	PCT	1:50	1:40	9:1	60 min
F20190910xiaoq_FTC_60minDDA_High_pH_F18.raw	the Second Hospital of Dalian Medical University	21A, 20C	High-pH reversed-phase HPLC	20	PCT	PCT	1:50	1:40	9:1	60 min
F20190910xiaoq_FTC_60minDDA_High_pH_F19.raw	the Second Hospital of Dalian Medical University	21A, 20C	High-pH reversed-phase HPLC	20	PCT	PCT	1:50	1:40	9:1	60 min
F20190910xiaoq_FTC_60minDDA_High_pH_F20.raw	the Second Hospital of Dalian Medical University	21A, 20C	High-pH reversed-phase HPLC	20	PCT	PCT	1:50	1:40	9:1	60 min
F20190910xiaoq_PTC_60minDDA_High_pH_F1.raw	the Second Hospital of Dalian Medical University	16P	High-pH reversed-phase HPLC	20	PCT	PCT	1:50	1:40	9:1	60 min
F20190910xiaoq_PTC_60minDDA_High_pH_F2.raw	the Second Hospital of Dalian Medical University	16P	High-pH reversed-phase HPLC	20	PCT	PCT	1:50	1:40	9:1	60 min
F20190910xiaoq_PTC_60minDDA_High_pH_F3.raw	the Second Hospital of Dalian Medical University	16P	High-pH reversed-phase HPLC	20	PCT	PCT	1:50	1:40	9:1	60 min
F20190910xiaoq_PTC_60minDDA_High_pH_F4.raw	the Second Hospital of Dalian Medical University	16P	High-pH reversed-phase HPLC	20	PCT	PCT	1:50	1:40	9:1	60 min
F20190910xiaoq_PTC_60minDDA_High_pH_F5.raw	the Second Hospital of Dalian Medical University	16P	High-pH reversed-phase HPLC	20	PCT	PCT	1:50	1:40	9:1	60 min
F20190910xiaoq_PTC_60minDDA_High_pH_F6.raw	the Second Hospital of Dalian Medical University	16P	High-pH reversed-phase HPLC	20	PCT	PCT	1:50	1:40	9:1	60 min
F20190910xiaoq_PTC_60minDDA_High_pH_F7.raw	the Second Hospital of Dalian Medical University	16P	High-pH reversed-phase HPLC	20	PCT	PCT	1:50	1:40	9:1	60 min
F20190910xiaoq_PTC_60minDDA_High_pH_F8.raw	the Second Hospital of Dalian Medical University	16P	High-pH reversed-phase HPLC	20	PCT	PCT	1:50	1:40	9:1	60 min
F20190910xiaoq_PTC_60minDDA_High_pH_F9.raw	the Second Hospital of Dalian Medical University	16P	High-pH reversed-phase HPLC	20	PCT	PCT	1:50	1:40	9:1	60 min
F20190910xiaoq_PTC_60minDDA_High_pH_F10.raw	the Second Hospital of Dalian Medical University	16P	High-pH reversed-phase HPLC	20	PCT	PCT	1:50	1:40	9:1	60 min
F20190910xiaoq_PTC_60minDDA_High_pH_F11.raw	the Second Hospital of Dalian Medical University	16P	High-pH reversed-phase HPLC	20	PCT	PCT	1:50	1:40	9:1	60 min
F20190910xiaoq_PTC_60minDDA_High_pH_F12.raw	the Second Hospital of Dalian Medical University	16P	High-pH reversed-phase HPLC	20	PCT	PCT	1:50	1:40	9:1	60 min
F20190910xiaoq_PTC_60minDDA_High_pH_F13.raw	the Second Hospital of Dalian Medical University	16P	High-pH reversed-phase HPLC	20	PCT	PCT	1:50	1:40	9:1	60 min
F20190910xiaoq_PTC_60minDDA_High_pH_F14.raw	the Second Hospital of Dalian Medical University	16P	High-pH reversed-phase HPLC	20	PCT	PCT	1:50	1:40	9:1	60 min
F20190910xiaoq_PTC_60minDDA_High_pH_F15.raw	the Second Hospital of Dalian Medical University	16P	High-pH reversed-phase HPLC	20	PCT	PCT	1:50	1:40	9:1	60 min
F20190910xiaoq_PTC_60minDDA_High_pH_F16.raw	the Second Hospital of Dalian Medical University	16P	High-pH reversed-phase HPLC	20	PCT	PCT	1:50	1:40	9:1	60 min
F20190910xiaoq_PTC_60minDDA_High_pH_F17.raw	the Second Hospital of Dalian Medical University	16P	High-pH reversed-phase HPLC	20	PCT	PCT	1:50	1:40	9:1	60 min
F20190910xiaoq_PTC_60minDDA_High_pH_F18.raw	the Second Hospital of Dalian Medical University	16P	High-pH reversed-phase HPLC	20	PCT	PCT	1:50	1:40	9:1	60 min
F20190910xiaoq_PTC_60minDDA_High_pH_F19.raw	the Second Hospital of Dalian Medical University	16P	High-pH reversed-phase HPLC	20	PCT	PCT	1:50	1:40	9:1	60 min
F20190910xiaoq_PTC_60minDDA_High_pH_F20.raw	the Second Hospital of Dalian Medical University	16P	High-pH reversed-phase HPLC	20	PCT	PCT	1:50	1:40	9:1	60 min
F20190910xiaoq_thyroid_60minDDA_High_pH_F1.raw	Singapore General Hospital	10N, 42M, 28A, 13C, 38P	SCX	6	PCT	PCT	1:50	1:40	9:1	60 min
F20190910xiaoq_thyroid_60minDDA_High_pH_F2.raw	Singapore General Hospital	10N, 42M, 28A, 13C, 38P	SCX	6	PCT	PCT	1:50	1:40	9:1	60 min
F20190910xiaoq_thyroid_60minDDA_High_pH_F3.raw	Singapore General Hospital	10N, 42M, 28A, 13C, 38P	SCX	6	PCT	PCT	1:50	1:40	9:1	60 min
F20190910xiaoq_thyroid_60minDDA_High_pH_F4.raw	Singapore General Hospital	10N, 42M, 28A, 13C, 38P	SCX	6	PCT	PCT	1:50	1:40	9:1	60 min
F20190910xiaoq_thyroid_60minDDA_High_pH_F5.raw	Singapore General Hospital	10N, 42M, 28A, 13C, 38P	SCX	6	PCT	PCT	1:50	1:40	9:1	60 min
F20190910xiaoq_thyroid_60minDDA_High_pH_F6.raw	Singapore General Hospital	10N, 42M, 28A, 13C, 38P	SCX	6	PCT	PCT	1:50	1:40	9:1	60 min
abbreviations: N, normal thyroid tissue, ;M, multinodular goiter; A, follicular thyroid adenoma; C, follicular thyroid carcinoma; P, papillary thyroid carcinoma; HPLC, high performance liquid chromatography; SCX, strong cation exchange; PCT, pressure cycling technology.
